# Supplementary material for: Learning increases growth and reduces inequality in shared noisy environments
Source: PNAS Nexus. 2023 Mar 22;2(4):pgad093. doi: 10.1093/pnasnexus/pgad093 (PMC10109450; doi:10.1093/pnasnexus/pgad093)
Supplement: pgad093_Supplementary_Data [file pgad093_supplementary_data.zip]

Archive with 2 entries (2 files):
- supplementary.tex
- PNASNexus2022_InformationGrowth.pdf
