# Supplementary material for: Learning increases growth and reduces inequality in shared noisy environments
Source: PNAS Nexus. 2023 Mar 22;2(4):pgad093. doi: 10.1093/pnasnexus/pgad093 (PMC10109450; doi:10.1093/pnasnexus/pgad093)
Supplement: pgad093_Supplementary_Data [file pgad093_supplementary_data.zip › supplementary.tex]

\documentclass[%
 twocolumn,reprint,
%superscriptaddress,
%groupedaddress,
%unsortedaddress,
%runinaddress,
%frontmatterverbose, 
%preprint,
%preprintnumbers,
%nofootinbib,
%nobibnotes,
%bibnotes,
 amsmath,amssymb,
 aps,
%pra,
%prb,
%rmp,
%prstab,
%prstper,
%floatfix,
]{revtex4-2}

\usepackage{graphicx}% Include figure files
\usepackage{dcolumn}% Align table columns on decimal point
\usepackage{bm}% bold math

\begin{document}


%\subtitle{Subject Section}

\title{Supplementary Materials for: \\
Learning Increases Growth and Reduces Inequality \\in Shared Noisy Environments
 }% Force line breaks with \\
% \thanks{A footnote to the article title}%

\author{Jordan T. Kemp$^1$ and Lu\'is M. A. Bettencourt$^{2,3}$}
 \affiliation{%
 $^1$Department of Physics, University of Chicago, Chicago, Illinois 60637, USA}%
\author{}%
\affiliation{%
 $^2$Department of Ecology and Evolution, University of Chicago, Chicago, Illinois 60637, USA}%
\affiliation{%
 $^3$Mansueto Institute for Urban Innovation, University of Chicago, Chicago, Illinois 60637, USA}%

\date{\today}

%\editor{Associate Editor: Name}

\maketitle

\section{Supplementary Material}

\subsection{Information quantities}

\subsubsection{Kelly growth rate}\label{kellyinfo}

Multiplying and dividing by  $P(e|s)$ in the logarithm of Eq. 2 yields 
\begin{equation}
\begin{split}
    \gamma&=\sum_{e,s}P(e,s)\log\bigg[w_eP(e|s)\frac{ X(e|s)}{P(e|s)}\bigg]\\
    &=\sum_{e,s}P(e,s)\log\frac{P(e|s)}{P(e)}- P(s)P(e|s) \log \frac{P(e|s)}{X(e|s)}\\
    &=I(E;S)-\mathrm{E}_{s}\big(D_{KL}\big[P(E|s)||X(E|s)\big]\big),
\end{split}
\end{equation}

\noindent where $\textrm{E}_s$ is an expectation value over all signal states.

\subsection{Simplified growth model}\label{simplegrowth}

Consider a conditional probability that is degenerate off-diagonal,

\begin{equation}\label{ppos}
    P(e|s)= f(p,l)=   
    \begin{cases}
        p & \text{if } s=e, \\
        \frac{1-p}{l-1}& \text{if } s\neq e.
    \end{cases}
\end{equation}

The ``correct" outcome corresponding to the sampled event occurs with conditional probability $0<p\leq1$, and all other "incorrect" guesses occur with some uniform probability normalized to 

\begin{equation}
    \sum_{e}^{l-1}P(e|s)=1-p;\hspace{1em} s\neq e.
\end{equation}
    
We describe the agent's posterior for all agents with the same form, with the "correct"  binomial coefficient $x$. Thus, we calculate the growth rate by taking the expectation value of the posterior over the set of signals, summing over diagonal and off-diagonal components separately. 

The mutual information separates into a term of only $l=1/P(e)$, an on-diagonal, and off-diagonal term
\begin{equation}\label{appinf}
\begin{split}
    I(E;S)&=\sum_{e,s}^lP(e,s)\big[\log l+\log P(e|s)\big]\\
    &=\log l +p\log p +(1-p)\log \frac{1-p}{l-1}\\
    &=H(E)-H(E|S),
\end{split}
\end{equation}
\noindent with the entropy of the outcome given by $H(E)=\log l$ and the reduction in entropy by the signal given by  $H(E|S)=-p \log p -(1-p) \log \frac{1-p}{l-1}$. 
The information maximizes as $p\rightarrow 1$ and increases with $l$, and vanishes at $p\rightarrow 1/l$.
The divergence is 
\begin{equation}
\begin{split}
    \textrm E_s\big[D_{KL}(P||X)\big]&=\sum_{e,s}P(e,s)\log\frac{P(e|s)}{X(e|s)} \\
    &=p \log \frac{p}{x} +(1-p)\log \frac{1-p}{1-x},
    \end{split}
\end{equation}

\noindent which is always non-negative and vanishes when $x\rightarrow p$. We can write the growth rate as the difference between these two terms as
\begin{equation}\label{KellyG}
\gamma=\textrm{E}\big[\log lf(x,l)\big]=\log l + p\log x+(1-p)\log\frac{1-x}{l-1}.
\end{equation}

\subsection{Variance of growth model}\label{simplevariance}

The volatility can be calculated via the second moment of the stochastic growth rate as

\begin{equation}
    \sigma=\sqrt{E\big[\log \big(lf(x,l)\big)^2]-E\big[\log lf(x,l)\big]^2}.
\end{equation}

\noindent $\textrm E\big[\log lf(x,l)\big]$ is simply $\gamma$, and the second term is

\begin{equation}
\begin{split}
\textrm E\big[\log lf(x,l)\big]^2&= \bigg(\log l + p\log x+(1-p)\log\frac{1-x}{l-1}\bigg)^2 \\
&=\log^2l+p^2\log^2x+(1-p)^2\log^2\frac{1-x}{l-1} \\
    &+2p\log l\log x+2(1-p)\log l\log \frac{1-x}{l-1} \\
    &+2p(1-p)\log x\log\frac{1-x}{l-1}.
\end{split}
\end{equation}

\noindent The first term expands to

\begin{equation}
\begin{split}
    \textrm E\big[\log \big(lf(x,l)\big)^2\big]&=\textrm E_{e,s}\big[(\log P(e|s)+\log l\big)^2\big] \\
    &=\log^2l+p\log^2x+(1-p)\log^2\frac{1-x}{l-1} \\
    &+2p\log l\log x+2(1-p)\log l\log \frac{1-x}{l-1}.
\end{split}
\end{equation}

\ Combining these two quantities yields the volatility, where $(1-p)-(1-p)^2=p(1-p)$,

\begin{equation}
\begin{split}
\sigma_n&=\sqrt{p(1-p)\bigg[\log^2x+\log^2\frac{1-x}{l-1}-2\log x\log \frac{1-x}{l-1}\bigg]}\\
     &=\sqrt{p(1-p)}\log\frac{x(l-1)}{1-x}.
\end{split}
\end{equation}

\noindent The variance of investment clusters of size $1/\omega$ scales as 

\begin{equation}
    \sigma_t^2=\frac{1}{\gamma}\sigma_n^2,
\end{equation}

\noindent where the subscript $t$ denotes the temporal variance.

\subsection{Latent Dirichlet Allocation}\label{LDA}

In this section, we derive the Latent Dirichlet Allocation (LDA) mode for the degenerate multinomial environment. The Bayesian update equation is given by 

\begin{equation}\label{LDAupdate}
\begin{split}
 X(e|s)
 &\propto \frac{\big(m_{(-s)}^{(-e)}+\tilde\beta_s^e\big)}{(M^{(-s)}+\tilde B^s)} (n_{(-e)}+\tilde\alpha_e), 
\end{split}
\end{equation}

\noindent for $m^{(-e)}_{(-s)}$ number of samples of outcome $s$ conditional on $e$ excluding the current, $n_{(-e)}$ the number of samples of $e$ excluding the current in a batch of $n=\sum_e n_{(-e)}$ trials, where $M^{(-s)}=\sum_em^{(-e)}_{(-s)}$.
We set  $\alpha_e=1$, as every event is equally likely. 
For $s=e$, $\tilde\beta_s^e=x_e$, and for $s\neq e$, $\beta_{es}=\frac{(l-1)}{1-x}$ to impose degenerate off-diagonal conditions on $s|e$.
We introduce $\tilde B^s=\sum_e\tilde\beta^e_s$, whereby symmetry, $\tilde B^s\equiv \tilde B=1$, and we count over the diagonals, $n_{e=s}$, and off diagonals, $n_{e\neq s}$. 
Therefore the diagonal environmental posterior is

\begin{equation}
 P(e|s) \propto\frac{\big(m_{(-s=e)}^{(-e)}+x_e\big)}{\big(M^{(-s)}+1\big)}(n_{(-e)}+1),
\end{equation}

\noindent and the off-diagonal is
\begin{equation}
 P(e|s)\propto\frac{\big(m_{(-s\neq e)}^{(-e)}+\frac{1-x_e}{l-1}\big)}{\big(M^{(-s)}+1\big)} (n_{(-e)}+1).
\end{equation}

\subsection{Asymptotic, temporal behavior}\label{asympt}

We introduce the temporal behavior, with two constants. 
We multiply the number of observations by the observation rate $\omega$, with units $samples/time$ and the inference rate $k$, with unit $time/update$.
The inference rate counts the number of samples per Bayesian update, and the observation rate counts the updates per unit time. 
We introduce the inference time, $k$, a hyperprior magnitude that weighs the evidence versus the prior, leaving 

\begin{equation}\label{app:LDAupdate}
\begin{split}
 P(e|s)
 &\propto \frac{(m_{(-s)}^{(-e)}/\omega+\tilde \beta_s^ek)}{(M^{(-s)}/\omega+1k)} (n_{(-e)}/\omega+\tilde 1/k).
\end{split}
\end{equation}

Over many observations, the law of large numbers argues that each outcome count converges to the environmental posterior with some noise, $\xi_i$ as

\begin{equation}
\begin{split}
M^{(-s)}/\omega&\rightarrow P(s)Nt+\xi_s \\
n_{(-e)}/\omega&\rightarrow P(e)Nt+\xi_e \\
m_{(-s)}^{(-e)}/\omega&\rightarrow P(s|e)Nt+\xi_{s|e},
\end{split}
\end{equation}
where the $\xi'$s are fluctuation terms representing deviations from the mean. 
Over many i.i.d observations of events, $\xi\rightarrow 0$. 
The marginal terms converge to uniform over all states, and the agent posterior converges to the dynamical distribution

\begin{equation}\label{simplelearn}
    X(e,\lambda|s)= \frac{P(s|e) \lambda+X(s|e)}{1+ \lambda },
\end{equation}

\noindent where we have converted to the time domain $t=N/\omega$, and substituted the dimensionless inference sample size $ \lambda=t/kl$.
Over long times, the distribution converges to the environmental posterior by

\begin{equation}
\begin{split}
X(e,\lambda|s)&\propto\frac{P(s|e) \lambda+X(s|e)}{P(s) \lambda+1}\big(P(e) \lambda+\alpha_e\big)\\ \\
&\rightarrow \bigg(P(s|e)+\frac{X(s|e,0)}{ \lambda}\bigg)\frac{P(e)}{P(s)}=P(e|s),
\end{split}
\end{equation}

\noindent yielding power law time-averaged behavior. 
At early times, as $t\rightarrow 0$ the posterior is proportional to the agent's initial agent posterior, $X(E|S)$, and converges to $P(E|S)$ as $kl\ll t\rightarrow\infty$.
If agents are initialized with the same diagonal posterior value such that $X(s|e)=X(e^\prime,s^\prime)$ for all $e=e,s^\prime=s^\prime$, we can assume that the diagonals of an agent uniformly converge to $p$ in time such that $X(s|e)\propto x(t)$ for all $s=e$,  

\subsection{Growth rate population variance}\label{GRV}


The mean growth rate is computed, where for brevity, the expected divergence for agent $i$ with signals $s_i\in S_i$ is given as $\mathrm{E}_{s_i}\big(D_{KL}\big[P(E|s_i)||X(E|s_i\big]\big)\equiv D_i$, and the mutual information between individual signals and the environment, $I(E;S_i)\equiv I_i$

\begin{equation}
    \begin{split}
    \langle\gamma_i\rangle&=\frac{1}N\sum_iI(E;S_i)-\mathrm{E}_{s_i}\big(D_{KL}\big[P(E|s_i)||X(E|s_i\big]\big)\\
        &=\big\langle I_i\big\rangle-\langle D_i\rangle,
    \end{split}
\end{equation}

\noindent where angle brackets denote population arithmetic means. The variance in growth rates is calculated

\begin{equation}
    \begin{split}
        \textrm{Var}_N[\gamma_i]&=\big\langle(\gamma_i-\langle\gamma_i\rangle)^2\big\rangle, \\
        &=\big\langle\gamma_i^2+\langle\gamma_i\rangle^2-
        2\gamma_i\langle\gamma_i\rangle\big\rangle\\
        &=\langle I_i^2\rangle-\langle I_i\rangle^2+\langle D_i^2\rangle-\langle D_i\rangle^2 \\
        &-2\big(\langle I_iD_i \rangle-\langle I_i\rangle\langle D_i \rangle\big)\\
        &=\textrm{Var}_N[I_i]+\textrm{Var}_N[D_i]-2\textrm{Covar}_N\big[I_iD_i\big].
    \end{split}
\end{equation}

\noindent When all agents are exposed to the same environment and share the same likelihood, the first and third terms vanish, leaving

\begin{equation}
        \textrm{Var}_N[\gamma_i]=\textrm{Var}_N\bigg[\textrm{E}_{s_i}\bigg(D_{KL}\big[P(S|s_i)||X(E|s_i)\big]\bigg)\bigg].
\end{equation}

\subsection{Binomial parameter variance }\label{bpv}

The binomial variance can be computed exactly as

\begin{equation}
\begin{split}
      \textrm{Var}_N\big[x_i(\lambda)\big]&=\frac{1}{N }\sum_i^N \bigg[\frac{p \lambda+x_i}{1+ \lambda}\bigg]^2-\bigg[\frac{p \lambda+\langle x_j\rangle}{1+ \lambda}\bigg]^2 \\
      &=\frac{1}{N }  \sum_i^N \bigg[2\frac{x_ip \lambda+x_i^2}{(1+ \lambda)^2}-2\frac{\langle x_j\rangle p \lambda-\langle x_j\rangle^2}{(1+ \lambda)^2}\bigg] \\
      &= \frac{\langle x^2\rangle-\langle x_j\rangle^2}{ (1+ \lambda)^2}=\frac{\sigma_x^2}{(1+ \lambda)^2}.
\end{split}
\end{equation}

\subsection{Multinomial growth rate variance }
\label{growthVar} 

The variance of a function, $\gamma(x)$, of a random variable, $x$, is given generally by the Taylor expansion of that function [62].
It is written as

\begin{equation}
\begin{split}
    \textrm{Var}_N\big(\gamma[x_i(\lambda)])&=\gamma^\prime\big[\big\langle x_i(\lambda)\big\rangle\big]\textrm{Var}_N\big[x_i(\lambda)\big]\\
    &-\frac{\gamma^{\prime\prime}\big[\big\langle x_i(\lambda)\big\rangle\big]^2}{4}\textrm{Var}_N^2\big[x_i(\lambda)\big]+\bar T^3,
\end{split}
\end{equation}

\noindent where primes denote differentiation with respect to $x$, and $\bar T^3$ are higher order terms that are only relevant at small times. 
The first and second-order derivatives of $\gamma$ are given by 

\begin{equation}
\begin{split}
\gamma^\prime(x)&=\frac{p}{x}-\frac{1-p}{1-x} \\
\gamma^{\prime\prime}(x)&=-\bigg[\frac{p}{x^2}+\frac{1-p}{(1-x)^2}\bigg],
\end{split}
\end{equation}

\noindent and the variance term is given by

\begin{equation}
\textrm{Var}_N\big[x_i(\lambda)\big]=\frac{\sigma_x^2}{(1+\lambda)^2}.
\end{equation}

\noindent The growth rate variance after small times is given by

\begin{equation}\label{gvar}
\begin{split}
    \textrm{Var}_N\big (\gamma[x_i(\lambda)]\big)&=\bigg[\frac{p}{\bar x}-\frac{1-p}{1-\bar x}\bigg]\frac{\sigma_x^2}{(1+\lambda)^2}\\
    &+\bigg[\frac{p}{\bar x^2}+\frac{1-p}{(1-\bar x)^2}\bigg]\bigg[\frac{\sigma_x^2}{(1+\lambda)^2}\bigg]^2,
\end{split}
\end{equation}

\noindent were for brevity, $\bar x\equiv\big\langle x_i(\lambda)\big\rangle$. 

\end{document}
